# Supplementary material for: Label-Free Fluorescence Molecular Beacon Probes Based on G-Triplex DNA and Thioflavin T for Protein Detection
Source: Molecules. 2021 May 17;26(10):2962. doi: 10.3390/molecules26102962 (PMC8156537; doi:10.3390/molecules26102962)
Supplement: Supplementary file 1 [file molecules-26-02962-s001.zip]

Archive with 1 entries (1 files):
- molecules-1204618-supplementary.pdf
